# Supplementary material for: Circular RNA circANAPC2 mediates the impairment of endochondral ossification by miR‐874‐3p/SMAD3 signalling pathway in idiopathic short stature
Source: J Cell Mol Med. 2021 Mar 13;25(7):3408–26. doi: 10.1111/jcmm.16419 (PMC8034469; doi:10.1111/jcmm.16419)
Supplement: Supplementary file 5 — Table S1 [file JCMM-25-3408-s005.xlsx]

## Sheet: kegg
pathwayID	Description	GeneRatio	BgRatio	pvalue	qvalue	Count	genes	enrich_factor
hsa04320	Dorso-ventral axis formation	13/731	25/5894	1.077e-05	2.283e-04	13	NOTCH2 KRAS MAPK3 FMN2 NOTCH1 SPIRE2 GRB2 MAPK1 ETS1 SOS2 ETV6 NOTCH3 EGFR	4.19
hsa00750	Vitamin B6 metabolism	3/731	6/5894	1.434e-02	7.070e-02	3	PDXK PSAT1 PNPO	4.03
hsa05223	Non-small cell lung cancer	26/731	54/5894	7.946e-09	8.423e-07	26	CDK6 BRAF AKT3 E2F2 KRAS MAPK3 PRKACA TGFA FOXO3 E2F1 RXRA GRB2 RXRB E2F3 MAPK1 PDK1 STK4 CDK4 CCND1 PIK3R3 SOS2 PLCG1 PRKCB PIK3R2 EGFR AKT2	3.88
hsa05220	Chronic myeloid leukemia	32/731	73/5894	2.064e-09	4.376e-07	32	CDK6 CRKL BRAF AKT3 CDKN1B SMAD3 TGFBR2 E2F2 KRAS MAPK3 ABL1 IKBKB MECOM E2F1 CBL GRB2 RELA HDAC1 E2F3 MAPK1 CDK4 CCND1 PIK3R3 CRK SOS2 CDKN1A BCL2L1 TGFB3 STAT5B PIK3R2 TGFBR1 AKT2	3.53
hsa05214	Glioma	26/731	65/5894	3.117e-07	1.322e-05	26	CDK6 BRAF AKT3 E2F2 KRAS MAPK3 PRKACA TGFA IGF1R E2F1 PDGFB GRB2 PDGFRB E2F3 MAPK1 CDK4 CCND1 PIK3R3 SOS2 PLCG1 CDKN1A PRKCB PIK3R2 CALM3 EGFR AKT2	3.23
hsa04150	mTOR signaling pathway	20/731	52/5894	1.017e-05	2.396e-04	20	BRAF AKT3 ULK3 STK11 EIF4EBP1 CAB39 MAPK3 PRKAA2 VEGFA ULK1 RPS6KB1 STRADA MAPK1 PDK1 PIK3R3 TSC1 RICTOR PIK3R2 RPS6KA3 AKT2	3.10
hsa04012	ErbB signaling pathway	33/731	87/5894	3.902e-08	2.757e-06	33	CRKL PAK4 BRAF AKT3 CDKN1B ERBB3 EIF4EBP1 KRAS MAPK3 GSK3B PRKACA TGFA ABL1 NCK2 CBL RPS6KB1 GRB2 PAK6 MAP2K4 MAPK1 ABL2 PIK3R3 CRK SOS2 PLCG1 CDKN1A AR STAT5B PRKCB PIK3R2 EGFR ERBB4 AKT2	3.06
hsa05212	Pancreatic cancer	26/731	70/5894	1.258e-06	3.334e-05	26	CDK6 BRAF AKT3 SMAD3 STAT3 TGFBR2 E2F2 KRAS MAPK3 TGFA VEGFA IKBKB E2F1 RELA E2F3 MAPK1 STAT1 CDK4 CCND1 PIK3R3 BCL2L1 TGFB3 PIK3R2 TGFBR1 EGFR AKT2	2.99
hsa05215	Prostate cancer	32/731	89/5894	2.001e-07	1.061e-05	32	BRAF AKT3 CDKN1B E2F2 KRAS MAPK3 GSK3B TGFA IGF1R TCF7L1 CDK2 IKBKB E2F1 PDGFB CREB3L2 GRB2 RELA PDGFRB E2F3 MAPK1 CREB5 PDK1 CCND1 PIK3R3 SOS2 BCL2 CCNE1 CDKN1A FGFR1 PIK3R2 EGFR AKT2	2.90
hsa05222	Small cell lung cancer	30/731	85/5894	6.596e-07	1.998e-05	30	CDK6 AKT3 CDKN1B XIAP TRAF4 E2F2 ITGB1 TRAF3 CDK2 IKBKB E2F1 MAX BIRC3 APAF1 RXRA LAMC1 RELA RXRB E2F3 CDK4 CCND1 PIK3R3 COL4A2 BCL2 CCNE1 BCL2L1 ITGA2 PIK3R2 COL4A1 AKT2	2.85
hsa00270	Cysteine and methionine metabolism	12/731	36/5894	1.591e-03	1.405e-02	12	APIP MTAP ENOPH1 MTR MAT2B AHCYL1 AHCY AMD1 DNMT3B GOT2 DNMT3A MAT2A	2.69
hsa00072	Synthesis and degradation of ketone bodies	3/731	9/5894	5.436e-02	1.953e-01	3	OXCT1 HMGCS1 BDH1	2.69
hsa05221	Acute myeloid leukemia	19/731	58/5894	1.447e-04	1.704e-03	19	BRAF AKT3 EIF4EBP1 STAT3 KRAS MAPK3 TCF7L1 IKBKB RARA RPS6KB1 GRB2 RELA MAPK1 CCND1 PIK3R3 SOS2 STAT5B PIK3R2 AKT2	2.64
hsa05218	Melanoma	23/731	71/5894	4.137e-05	7.973e-04	23	CDK6 BRAF AKT3 FGF1 MITF E2F2 KRAS MAPK3 IGF1R E2F1 PDGFB PDGFRB E2F3 MAPK1 CDK4 CCND1 PIK3R3 CDKN1A FGFR1 PIK3R2 FGF13 EGFR AKT2	2.61
hsa05131	Shigellosis	20/731	62/5894	1.249e-04	1.655e-03	20	CRKL BTRC MAPK14 ARPC2 ITGB1 FBXW11 MAPK3 MAD2L2 ABL1 DIAPH1 IKBKB VCL RELA MAPK1 WASF1 WASF2 CRK MAPK11 NOD1 CD44	2.60
hsa05211	Renal cell carcinoma	22/731	70/5894	9.170e-05	1.296e-03	22	CRKL PAK4 BRAF AKT3 KRAS MAPK3 EPAS1 TGFA VEGFA VHL PDGFB GRB2 PAK6 MAPK1 PIK3R3 CRK ETS1 SOS2 RAPGEF1 TGFB3 PIK3R2 AKT2	2.53
hsa05219	Bladder cancer	13/731	42/5894	2.179e-03	1.777e-02	13	BRAF E2F2 KRAS MAPK3 MMP2 VEGFA E2F1 E2F3 MAPK1 CDK4 CCND1 CDKN1A EGFR	2.50
hsa05213	Endometrial cancer	16/731	52/5894	8.603e-04	7.930e-03	16	BRAF AKT3 KRAS MAPK3 GSK3B TCF7L1 FOXO3 GRB2 MAPK1 PDK1 CCND1 PIK3R3 SOS2 PIK3R2 EGFR AKT2	2.48
hsa04130	SNARE interactions in vesicular transport	11/731	36/5894	4.731e-03	3.235e-02	11	YKT6 VAMP1 GOSR1 STX4 VAMP5 VAMP2 SNAP47 STX6 VTI1A BET1L STX16	2.46
hsa00460	Cyanoamino acid metabolism	2/731	7/5894	1.160e-01	3.416e-01	2	SHMT2 SHMT1	2.30
hsa05216	Thyroid cancer	8/731	29/5894	2.382e-02	1.031e-01	8	BRAF KRAS MAPK3 TCF7L1 RXRA RXRB MAPK1 CCND1	2.22
hsa00532	Glycosaminoglycan biosynthesis	6/731	22/5894	4.398e-02	1.636e-01	6	XYLT1 CHPF2 XYLT2 CHST3 DSE B3GAT3	2.20
hsa04210	Apoptosis	24/731	89/5894	4.842e-04	4.888e-03	24	IL1R1 PPP3CB AKT3 XIAP IRAK1 IL1RAP MYD88 DFFA IKBKB BIRC3 APAF1 RELA PRKAR1A PIK3R3 ENDOD1 CASP7 BCL2 IL1A MAP3K14 PPP3R1 BCL2L1 PIK3R2 BID AKT2	2.17
hsa00534	Glycosaminoglycan biosynthesis	7/731	26/5894	3.578e-02	1.405e-01	7	XYLT1 NDST1 HS3ST1 HS6ST2 XYLT2 EXTL3 B3GAT3	2.17
hsa04722	Neurotrophin signaling pathway	34/731	127/5894	5.156e-05	8.408e-04	34	CRKL NTRK3 BRAF MAP3K1 AKT3 MAPK14 ARHGDIA KRAS MAPK3 GSK3B ZNF274 SH2B1 IRAK1 PRDM4 ABL1 FOXO3 IKBKB GRB2 RELA MAPK1 PIK3R3 CRK MAPK11 YWHAZ SOS2 BCL2 PLCG1 RAPGEF1 FRS2 SORT1 PIK3R2 CALM3 RPS6KA3 AKT2	2.16
hsa04710	Circadian rhythm	6/731	23/5894	5.410e-02	1.977e-01	6	BTRC CRY2 FBXW11 CSNK1D PER3 CSNK1E	2.10
hsa04910	Insulin signaling pathway	36/731	138/5894	5.519e-05	8.357e-04	36	INSR CRKL BRAF AKT3 FLOT2 EIF4EBP1 PPP1CA SOCS3 ACACA KRAS MAPK3 GSK3B PRKAA2 GYS1 PRKCI IKBKB PRKAB2 CBL MKNK2 RPS6KB1 PYGB SOCS4 GRB2 PRKAR1A MAPK1 PDK1 PIK3R3 CRK SOS2 PRKAG1 RAPGEF1 EXOC7 TSC1 PIK3R2 CALM3 AKT2	2.10
hsa04520	Adherens junction	19/731	73/5894	2.486e-03	1.952e-02	19	INSR SMAD3 PTPRJ TGFBR2 MAPK3 IGF1R TCF7L1 ACP1 VCL MAPK1 WASF1 NECTIN1 WASF2 PTPRB CSNK2A2 FGFR1 AFDN TGFBR1 EGFR	2.10
hsa05014	Amyotrophic lateral sclerosis (ALS)	14/731	54/5894	8.192e-03	4.694e-02	14	MAP2K3 PPP3CB MAPK14 CCS APAF1 NEFH TNFRSF1B TOMM40L MAPK11 BCL2 DERL1 PPP3R1 BCL2L1 BID	2.09
hsa05210	Colorectal cancer	16/731	62/5894	5.398e-03	3.576e-02	16	BRAF AKT3 SMAD3 TGFBR2 KRAS MAPK3 GSK3B TCF7L1 MAPK1 CCND1 PIK3R3 BCL2 TGFB3 PIK3R2 TGFBR1 AKT2	2.08
hsa04360	Axon guidance	33/731	130/5894	1.754e-04	1.957e-03	33	NTN1 PPP3CB PAK4 ABLIM3 LIMK1 EFNA1 EFNA5 KRAS ITGB1 MAPK3 GSK3B SEMA4G CXCL12 UNC5B ABL1 NCK2 SEMA7A NFAT5 GNAI3 EPHA2 PAK6 PLXNA2 EFNA4 MAPK1 NTN4 ARHGEF12 SEMA4C PPP3R1 L1CAM EFNA3 ABLIM1 PLXNB2 SEMA3D	2.05
hsa00062	Fatty acid elongation	2/731	8/5894	1.585e-01	4.200e-01	2	HADHA PPT1	2.02
hsa04962	Vasopressin-regulated water reabsorption	11/731	44/5894	2.155e-02	9.720e-02	11	DCTN5 ARHGDIA DYNLL1 STX4 DYNC1LI2 GNAS CREB3L2 ADCY6 CREB5 ADCY9 VAMP2	2.02
hsa00051	Fructose and mannose metabolism	9/731	36/5894	3.348e-02	1.365e-01	9	TPI1 PFKFB2 ARL1 TSTA3 PMM2 ALDOC PFKFB4 TIGAR SORD	2.02
hsa04115	p53 signaling pathway	17/731	69/5894	6.911e-03	4.186e-02	17	CDK6 SESN2 CCNG1 RCHY1 RRM2 CCND2 CDK2 APAF1 SESN1 SHISA5 SERPINE1 CDK4 CCND1 CCNE1 CDKN1A IGFBP3 BID	1.99
hsa04914	Progesterone-mediated oocyte maturation	21/731	87/5894	3.951e-03	2.792e-02	21	CDC25B BRAF AKT3 MAPK14 CDC25A KRAS MAPK3 MAD2L2 IGF1R CDK2 GNAI3 ADCY6 MAPK1 ADCY9 PIK3R3 MAPK11 CDC23 ADCY7 PIK3R2 RPS6KA3 AKT2	1.95
hsa04662	B cell receptor signaling pathway	18/731	75/5894	7.423e-03	4.371e-02	18	PPP3CB AKT3 KRAS MAPK3 GSK3B IKBKB NFAT5 CD81 GRB2 RELA MAPK1 PIK3R3 SOS2 VAV2 PPP3R1 PRKCB PIK3R2 AKT2	1.94
hsa05142	Chagas disease (American trypanosomiasis)	25/731	104/5894	1.976e-03	1.676e-02	25	AKT3 MAPK14 SMAD3 IL12A TGFBR2 PPP2CA MAPK3 PPP2R2A IRAK1 MYD88 IKBKB GNAS GNAI3 RELA MAP2K4 CALR MAPK1 SERPINE1 PIK3R3 MAPK11 BDKRB2 TGFB3 PIK3R2 TGFBR1 AKT2	1.94
hsa04912	GnRH signaling pathway	24/731	101/5894	2.766e-03	2.094e-02	24	MAP2K3 MAP3K1 MAPK14 KRAS MAPK3 MMP2 PRKACA GNAS GRB2 ADCY6 MAP2K4 MAPK1 MMP14 ADCY9 PLA2G12A MAPK11 SOS2 MAP3K2 CACNA1D PLD2 ADCY7 PRKCB CALM3 EGFR	1.92
hsa05200	Pathways in cancer	78/731	327/5894	3.201e-07	1.131e-05	78	FZD4 CDK6 CRKL BRAF AKT3 FGF1 KITLG CDKN1B MITF XIAP SMAD3 TRAF4 STAT3 TGFBR2 SHH E2F2 KRAS ITGB1 MAPK3 GSK3B MMP2 TRAF3 WNT4 EPAS1 PRKACA TGFA WNT3A IGF1R VEGFA TCF7L1 ABL1 CDK2 IKBKB MECOM RARA E2F1 MAX VHL BIRC3 CBL RXRA PDGFB LAMC1 GRB2 RELA RXRB PDGFRB HDAC1 E2F3 MAPK1 STAT1 STK4 CDK4 CCND1 PIK3R3 CRK ETS1 COL4A2 SOS2 FZD3 BCL2 CCNE1 PLCG1 CDKN1A BCL2L1 FGFR1 TGFB3 STAT5B ITGA2 PRKCB PIK3R2 …	1.92
hsa04370	VEGF signaling pathway	18/731	76/5894	8.507e-03	4.746e-02	18	PPP3CB AKT3 MAPK14 KRAS MAPK3 PRKACA VEGFA NFAT5 MAPKAPK3 MAPK1 PLA2G12A PIK3R3 MAPK11 PLCG1 PPP3R1 PRKCB PIK3R2 AKT2	1.91
hsa05160	Hepatitis C	32/731	135/5894	7.036e-04	6.780e-03	32	BRAF AKT3 MAPK14 IKBKE MAVS SOCS3 STAT3 PPP2CA KRAS MAPK3 GSK3B TRAF3 PPP2R2A CLDN11 IFNAR1 IKBKB EIF2AK2 RXRA CD81 EIF2S1 STAT2 GRB2 RELA MAPK1 STAT1 PIK3R3 MAPK11 SOS2 CDKN1A PIK3R2 EGFR AKT2	1.91
hsa00450	Selenocompound metabolism	4/731	17/5894	1.271e-01	3.691e-01	4	SEPHS1 TXNRD1 MTR MARS2	1.90
hsa04920	Adipocytokine signaling pathway	16/731	68/5894	1.306e-02	6.753e-02	16	AKT3 STK11 SOCS3 STAT3 PRKAA2 ACSL4 ACSL1 CPT1A IKBKB PRKAB2 RXRA RELA RXRB TNFRSF1B PRKAG1 AKT2	1.90
hsa04810	Regulation of actin cytoskeleton	50/731	214/5894	4.894e-05	8.646e-04	50	CRKL PAK4 BRAF FGF1 LIMK1 SSH3 PPP1CA PIP4K2B BCAR1 SLC9A1 ARPC2 GNA13 KRAS ITGA7 ITGB1 MAPK3 MSN CYFIP2 EZR GIT1 DIAPH1 ITGA11 MYL9 PDGFB VCL PAK6 PDGFRB MAPK1 RDX CHRM3 WASF1 GNG12 WASF2 PIK3R3 CRK MYH9 ARHGAP35 SOS2 SSH2 ARHGEF12 BDKRB2 VAV2 FGFR1 ABI2 ARHGEF7 ITGA2 PIK3R2 FGF13 EGFR ENAH	1.88
hsa04666	Fc gamma R-mediated phagocytosis	22/731	95/5894	5.403e-03	3.471e-02	22	DNM2 CRKL AKT3 LIMK1 ARPC2 MAPK3 PLPP3 PRKACA RPS6KB1 MAPK1 ASAP3 ASAP1 WASF1 WASF2 PIK3R3 CRK PLCG1 VAV2 PLD2 PRKCB PIK3R2 AKT2	1.87
hsa04660	T cell receptor signaling pathway	25/731	108/5894	3.287e-03	2.403e-02	25	PPP3CB PAK4 AKT3 MAPK14 KRAS MAPK3 GSK3B NCK2 IKBKB NFAT5 CBL GRB2 RELA PAK6 MAPK1 CDK4 PIK3R3 MAPK11 SOS2 PLCG1 VAV2 MAP3K14 PPP3R1 PIK3R2 AKT2	1.87
hsa04070	Phosphatidylinositol signaling system	18/731	78/5894	1.107e-02	6.018e-02	18	DGKE PIP4K2B DGKG PRKACA CDS2 DGKD INPPL1 PIK3R3 PIK3C2B PLCG1 IPPK PI4K2A PRKCB ITPKA PIK3R2 ITPKB CALM3 INPP4B	1.86
hsa04510	Focal adhesion	46/731	200/5894	1.315e-04	1.640e-03	46	CRKL PAK4 BRAF AKT3 XIAP PPP1CA BCAR1 TLN2 ITGA7 ITGB1 MAPK3 GSK3B PRKACA IGF1R CAV1 VEGFA DIAPH1 ITGA11 CCND2 MYL9 BIRC3 PDGFB FLNB VCL LAMC1 GRB2 PAK6 COL5A1 PDGFRB MAPK1 PDK1 CCND1 PIK3R3 CRK ARHGAP35 COL4A2 SOS2 BCL2 RAPGEF1 VAV2 ITGA2 PRKCB PIK3R2 COL4A1 EGFR AKT2	1.85
hsa04664	Fc epsilon RI signaling pathway	18/731	79/5894	1.257e-02	6.662e-02	18	MAP2K3 AKT3 MAPK14 KRAS MAPK3 PRKACA GRB2 MAP2K4 MAPK1 PLA2G12A PIK3R3 MAPK11 SOS2 PLCG1 VAV2 PRKCB PIK3R2 AKT2	1.84
hsa00564	Glycerophospholipid metabolism	18/731	80/5894	1.423e-02	7.183e-02	18	DGKE DGKG AGPAT3 ETNK1 PLPP3 LPGAT1 AGPAT2 LPCAT1 PISD CDS2 DGKD LPCAT4 PLA2G12A GPD2 ACHE LCLAT1 PLD2 CHKB	1.81
hsa00670	One carbon pool by folate	4/731	18/5894	1.534e-01	4.169e-01	4	MTR SHMT2 SHMT1 MTHFR	1.79
hsa00603	Glycosphingolipid biosynthesis	3/731	14/5894	1.986e-01	4.896e-01	3	ST3GAL2 ST3GAL1 NAGA	1.73
hsa04960	Aldosterone-regulated sodium reabsorption	9/731	42/5894	8.187e-02	2.670e-01	9	INSR KRAS MAPK3 PRKACA MAPK1 PDK1 PIK3R3 PRKCB PIK3R2	1.73
hsa04010	MAPK signaling pathway	57/731	268/5894	1.937e-04	2.053e-03	57	IL1R1 MAP2K3 PPP3CB CDC25B CRKL BRAF MAP3K1 AKT3 FGF1 NF1 MAPK14 MAP4K4 PPP5C TGFBR2 MAPK8IP3 KRAS MAPK3 PRKACA CACNB3 DUSP4 IKBKB MECOM MAX DUSP10 PDGFB MKNK2 FLNB GRB2 RELA PDGFRB MAP2K4 MAPKAPK3 MAPK1 TAOK2 PLA2G12A STK4 GNG12 CRK MAPK11 SOS2 MAP3K2 IL1A CACNA1D MAP3K14 PPM1A PPP3R1 TAOK1 FGFR1 TGFB3 PRKCB DUSP3 FGF13 TGFBR1 EGFR DUSP16 RPS6KA3 AKT2	1.71
hsa04540	Gap junction	19/731	90/5894	2.290e-02	1.011e-01	19	KRAS MAPK3 PRKACA CSNK1D PDGFB GNAS GNAI3 GRB2 ADCY6 PDGFRB LPAR1 MAPK1 ADCY9 ADRB1 SOS2 MAP3K2 ADCY7 PRKCB EGFR	1.70
hsa00562	Inositol phosphate metabolism	12/731	57/5894	5.961e-02	2.106e-01	12	PIP5KL1 TPI1 PIP4K2B IPMK INPPL1 PIK3C2B PLCG1 IPPK PI4K2A ITPKA ITPKB INPP4B	1.70
hsa04916	Melanogenesis	21/731	101/5894	2.069e-02	9.535e-02	21	FZD4 KITLG MITF KRAS MAPK3 GSK3B WNT4 PRKACA WNT3A TCF7L1 GNAS GNAI3 CREB3L2 ADCY6 MAPK1 ADCY9 FZD3 ADCY7 PRKCB WNT5A CALM3	1.68
hsa04930	Type II diabetes mellitus	10/731	48/5894	8.341e-02	2.679e-01	10	INSR SOCS3 PKM MAPK3 IKBKB SOCS4 MAPK1 PIK3R3 CACNA1D PIK3R2	1.68
hsa04380	Osteoclast differentiation	26/731	128/5894	1.497e-02	7.213e-02	26	IL1R1 PPP3CB AKT3 MAPK14 MITF SOCS3 TGFBR2 MAPK3 SQSTM1 IFNAR1 FOSL1 IKBKB STAT2 GRB2 RELA MAPK1 STAT1 PIK3R3 MAPK11 FOSL2 IL1A SIRPA MAP3K14 PIK3R2 TGFBR1 AKT2	1.64
hsa04110	Cell cycle	26/731	128/5894	1.497e-02	7.213e-02	26	CDK6 CDC25B CDKN1B CDC25A SMAD3 E2F2 GSK3B MAD2L2 MCM2 BUB3 ABL1 CCND2 CDK2 E2F1 HDAC1 E2F3 RAD21 PRKDC CDK4 CCND1 YWHAZ SMC1A CCNE1 CDKN1A CDC23 TGFB3	1.64
hsa00900	Terpenoid backbone biosynthesis	3/731	15/5894	2.385e-01	5.618e-01	3	PMVK HMGCS1 CIT	1.61
hsa00533	Glycosaminoglycan biosynthesis	3/731	15/5894	2.385e-01	5.618e-01	3	ST3GAL2 ST3GAL1 B4GALT1	1.61
hsa00650	Butanoate metabolism	6/731	30/5894	1.692e-01	4.428e-01	6	HADHA OXCT1 HMGCS1 ARL1 ABAT BDH1	1.61
hsa00563	Glycosylphosphatidylinositol(GPI)-anchor biosynthesis	5/731	25/5894	1.906e-01	4.754e-01	5	PIGK PIGS PIGV PIGP DPM2	1.61
hsa00600	Sphingolipid metabolism	8/731	40/5894	1.333e-01	3.768e-01	8	SMPD1 SGPL1 PLPP3 SPTLC2 KDSR NEU4 SGMS2 GALC	1.61
hsa00512	Mucin type O-Glycan biosynthesis	6/731	30/5894	1.692e-01	4.428e-01	6	GALNT2 ST3GAL2 ST3GAL1 GALNT4 GALNT10 B4GALT5	1.61
hsa00561	Glycerolipid metabolism	10/731	50/5894	1.053e-01	3.189e-01	10	MGAT3 MGLL AGK DGKE DGKG AGPAT3 PLPP3 AGPAT2 DGKD LCLAT1	1.61
hsa04670	Leukocyte transendothelial migration	23/731	117/5894	2.967e-02	1.258e-01	23	MAPK14 BCAR1 SIPA1 ITGB1 MMP2 MSN CLDN11 PRKACA CXCL12 EZR MYL9 VCL GNAI3 PIK3R3 MAPK11 ARHGAP35 PLCG1 VAV2 PRKCB AFDN PIK3R2 ICAM1 THY1	1.59
hsa03018	RNA degradation	14/731	71/5894	7.354e-02	2.515e-01	14	TOB2 LSM4 EDC4 CNOT6 PNPT1 EXOSC10 C1D CNOT1 DCP1A LSM2 LSM7 BTG2 DCP2 CNOT4	1.59
hsa04144	Endocytosis	40/731	203/5894	5.556e-03	3.464e-02	40	DNM2 GRK3 EPN2 PIP5KL1 AP2B1 TFRC ERBB3 SMAD3 PSD3 TGFBR2 IL2RB USP8 IGF1R CAV1 PRKCI STAMBP GIT1 EHD1 ARAP3 RAB11FIP4 SMAD6 RAB22A CBL RAB11FIP1 IQSEC2 ASAP3 ASAP1 ADRB1 SMAP1 SH3GL1 TGFB3 PLD2 GIT2 RBSN EHD2 TGFBR1 EGFR VPS28 MVB12B ERBB4	1.59
hsa05100	Bacterial invasion of epithelial cells	14/731	71/5894	7.354e-02	2.515e-01	14	DNM2 CRKL BCAR1 ARPC2 ITGB1 MAD2L2 CAV1 CBL VCL WASF1 WASF2 PIK3R3 CRK PIK3R2	1.59
hsa04340	Hedgehog signaling pathway	11/731	56/5894	1.044e-01	3.208e-01	11	BTRC SHH FBXW11 GSK3B WNT4 WNT3A CSNK1D CSNK1G1 CSNK1G2 CSNK1E WNT5A	1.58
hsa00565	Ether lipid metabolism	7/731	36/5894	1.697e-01	4.335e-01	7	PLPP3 LPCAT1 PAFAH2 LPCAT4 PLA2G12A PAFAH1B1 PLD2	1.57
hsa04114	Oocyte meiosis	22/731	114/5894	3.946e-02	1.521e-01	22	PPP3CB BTRC PPP1CA PPP2CA FBXO43 FBXW11 MAPK3 MAD2L2 IGF1R CDK2 ADCY6 MAPK1 ADCY9 YWHAZ SMC1A PPP2R5C CCNE1 PPP3R1 CDC23 ADCY7 CALM3 RPS6KA3	1.56
hsa05145	Toxoplasmosis	25/731	133/5894	3.958e-02	1.498e-01	25	MAP2K3 AKT3 MAPK14 XIAP IL12A STAT3 ITGB1 MAPK3 IRAK1 MYD88 IKBKB BIRC3 LAMC1 GNAI3 RELA MAPK1 STAT1 PLA2G12A PIK3R3 MAPK11 BCL2 BCL2L1 TGFB3 PIK3R2 AKT2	1.52
hsa04620	Toll-like receptor signaling pathway	19/731	102/5894	7.117e-02	2.473e-01	19	MAP2K3 AKT3 MAPK14 IKBKE IL12A MAPK3 TRAF3 IFNAR1 IRAK1 MYD88 IKBKB RELA MAP2K4 MAPK1 STAT1 PIK3R3 MAPK11 PIK3R2 AKT2	1.50
hsa04141	Protein processing in endoplasmic reticulum	31/731	168/5894	3.044e-02	1.265e-01	31	SIL1 DNAJB2 UBE2G2 SSR1 CANX UGGT1 UBE2D4 RRBP1 RAD23A BCAP31 NCL EIF2AK2 SEC24C DNAJB12 EIF2S1 SSR3 CALR SEC61A1 UBE2J2 SEC24A TRAM1 BCL2 EDEM1 DERL1 PREB GANAB DNAJB1 SAR1A RAD23B CRYAB OS9	1.49
hsa04622	RIG-I-like receptor signaling pathway	13/731	71/5894	1.324e-01	3.793e-01	13	MAP3K1 MAPK14 IKBKE MAVS IL12A TRAF3 IKBKB RELA MAPK11 NLRX1 ATG12 OTUD5 TRIM25	1.48
hsa00240	Pyrimidine metabolism	18/731	99/5894	9.387e-02	2.927e-01	18	NT5C2 ENTPD1 TXNRD1 CTPS1 RRM2 NT5C POLR3G PNPT1 UCK1 POLR3F POLR1A TK1 TK2 POLR3A ENTPD3 CANT1 CMPK1 CDA	1.47
hsa04062	Chemokine signaling pathway	34/731	189/5894	3.387e-02	1.355e-01	34	GRK3 CRKL BRAF AKT3 CXCL3 CXCL5 STAT3 BCAR1 KRAS MAPK3 GSK3B CXCL12 FOXO3 IKBKB GNAI3 STAT2 GRB2 RELA ADCY6 MAPK1 GNG7 STAT1 ADCY9 GNG12 PIK3R3 CRK SOS2 VAV2 GNB1 STAT5B ADCY7 PRKCB PIK3R2 AKT2	1.45
hsa05140	Leishmaniasis	13/731	73/5894	1.570e-01	4.213e-01	13	MAPK14 IL12A ITGB1 MAPK3 IRAK1 MYD88 RELA MAPK1 STAT1 MAPK11 IL1A TGFB3 PRKCB	1.44
hsa04350	TGF-beta signaling pathway	15/731	85/5894	1.445e-01	4.031e-01	15	SMAD5 SMAD3 BMPR2 TGFBR2 PPP2CA MAPK3 SMAD6 RPS6KB1 MAPK1 ACVR2B CHRD INHBB TGFB3 TGFBR1 LEFTY1	1.42
hsa04971	Gastric acid secretion	13/731	74/5894	1.703e-01	4.298e-01	13	SLC9A1 PRKACA EZR KCNQ1 GNAS GNAI3 ADCY6 KCNJ2 CHRM3 ADCY9 ADCY7 PRKCB CALM3	1.42
hsa00511	Other glycan degradation	3/731	17/5894	3.275e-01	7.308e-01	3	FUCA1 ENGASE NEU4	1.42
hsa04142	Lysosome	21/731	121/5894	1.115e-01	3.329e-01	21	SMPD1 NAGLU FUCA1 AP1M2 CTSC IGF2R AP3D1 AP4S1 AP1B1 ABCB9 LAMP2 AP3S2 LAPTM4B NAGA PPT1 GALC CTSF SCARB2 AP1S1 CTNS SORT1	1.40
hsa04630	Jak-STAT signaling pathway	27/731	155/5894	7.555e-02	2.503e-01	27	AKT3 IL7R IL12A SOCS3 STAT3 LIF SOCS5 IL2RB IFNAR1 CCND2 CLCF1 CBL SOCS4 STAT2 GRB2 STAT1 IFNLR1 SPRY4 CCND1 PIK3R3 SOS2 IL21R BCL2L1 STAT5B SPRED2 PIK3R2 AKT2	1.40
hsa04310	Wnt signaling pathway	26/731	151/5894	8.968e-02	2.838e-01	26	FZD4 PPP3CB BTRC SMAD3 PPP2CA FBXW11 GSK3B WNT4 VANGL2 PRKACA FOSL1 WNT3A TCF7L1 CCND2 NFAT5 TBL1X CCND1 CSNK2A2 FZD3 CSNK1E PPP2R5C TBL1XR1 PPP3R1 PRKCB WNT5A LRP6	1.39
hsa04730	Long-term depression	12/731	70/5894	2.087e-01	4.971e-01	12	BRAF PPP2CA GNA13 KRAS MAPK3 PRKACA IGF1R GNAS GNAI3 MAPK1 PLA2G12A PRKCB	1.38
hsa04621	NOD-like receptor signaling pathway	10/731	59/5894	2.489e-01	5.736e-01	10	MAPK14 XIAP MAPK3 IKBKB BIRC3 RELA MAPK1 MAPK11 POP1 NOD1	1.37
hsa03015	mRNA surveillance pathway	14/731	83/5894	2.040e-01	4.971e-01	14	UPF3B PPP2CA CPSF7 PPP2R2A MSI1 ERF SMG5 CASC3 NUDT21 RNMT PPP2R5C MAGOH CSTF1 SMG1	1.36
hsa00020	Citrate cycle (TCA cycle)	5/731	30/5894	3.482e-01	7.456e-01	5	DLST SDHD ACO1 CS OGDH	1.34
hsa00630	Glyoxylate and dicarboxylate metabolism	3/731	18/5894	3.758e-01	7.811e-01	3	ACO1 PCCB CS	1.34
hsa00760	Nicotinate and nicotinamide metabolism	4/731	24/5894	3.637e-01	7.710e-01	4	NT5C2 NNT NT5C NADK	1.34
hsa05020	Prion diseases	6/731	36/5894	3.317e-01	7.250e-01	6	MAPK3 C5 NOTCH1 LAMC1 MAPK1 IL1A	1.34
hsa05414	Dilated cardiomyopathy	15/731	90/5894	2.080e-01	5.011e-01	15	SLC8A1 ITGA7 ITGB1 CACNB3 ITGA11 ATP2A2 GNAS ADCY6 DAG1 ADCY9 ADRB1 CACNA1D TGFB3 ADCY7 ITGA2	1.34
hsa04120	Ubiquitin mediated proteolysis	23/731	139/5894	1.489e-01	4.100e-01	23	MAP3K1 BTRC XIAP PPIL2 SOCS3 UBE2G2 FBXW11 RCHY1 UBE2Z UBE2D4 VHL BIRC3 CBL BRCA1 UBE2J2 UBR5 CUL5 UBE2R2 CDC23 RHOBTB1 UBE2O FBXW7 UBE2W	1.33
hsa04973	Carbohydrate digestion and absorption	7/731	44/5894	3.737e-01	7.844e-01	7	AKT3 PIK3R3 CACNA1D PRKCB SLC37A4 PIK3R2 AKT2	1.28
hsa04720	Long-term potentiation	11/731	70/5894	3.391e-01	7.336e-01	11	PPP3CB BRAF PPP1CA KRAS MAPK3 PRKACA MAPK1 PPP3R1 PRKCB CALM3 RPS6KA3	1.27
hsa00100	Steroid biosynthesis	3/731	19/5894	4.262e-01	8.688e-01	3	MSMO1 DHCR24 DHCR7	1.27
hsa05410	Hypertrophic cardiomyopathy (HCM)	13/731	83/5894	3.210e-01	7.240e-01	13	SLC8A1 ITGA7 ITGB1 PRKAA2 CACNB3 ITGA11 PRKAB2 ATP2A2 DAG1 PRKAG1 CACNA1D TGFB3 ITGA2	1.26
hsa04270	Vascular smooth muscle contraction	18/731	116/5894	2.867e-01	6.536e-01	18	BRAF PPP1CA GNA13 MAPK3 PRKACA CALD1 MYL9 GNAS ADCY6 MAPK1 ADCY9 PLA2G12A PRKCH ARHGEF12 CACNA1D ADCY7 PRKCB CALM3	1.25
hsa00514	Other types of O-glycan biosynthesis	7/731	46/5894	4.364e-01	8.811e-01	7	MFNG LFNG OGT CHST10 B4GALT1 POMT2 POFUT1	1.23
hsa04530	Tight junction	20/731	133/5894	3.302e-01	7.292e-01	20	AKT3 PPP2CA KRAS PPP2R2A CLDN11 PRKACA PRKCI MYL9 GNAI3 RAB13 EPB41 CDK4 MYH9 CSNK2A2 PRKCH ASH1L PRKCB AFDN AMOTL1 AKT2	1.21
hsa04972	Pancreatic secretion	15/731	101/5894	3.984e-01	8.200e-01	15	RAB3D SLC12A2 SLC9A1 PRKACA ATP2B4 KCNQ1 ATP2A2 GNAS ADCY6 ATP2A3 CHRM3 ADCY9 PLA2G12A ADCY7 PRKCB	1.20
hsa04330	Notch signaling pathway	7/731	47/5894	4.691e-01	9.124e-01	7	NUMB NOTCH2 MFNG NOTCH1 HDAC1 LFNG NOTCH3	1.20
hsa05120	Epithelial cell signaling in Helicobacter pylori infection	10/731	68/5894	4.632e-01	9.177e-01	10	MAPK14 GIT1 IKBKB RELA MAP2K4 MAPK11 NOD1 PLCG1 MAP3K14 EGFR	1.19
hsa05110	Vibrio cholerae infection	8/731	54/5894	4.685e-01	9.196e-01	8	SLC12A2 PRKACA KCNQ1 GNAS ADCY9 SEC61A1 PLCG1 PRKCB	1.19
hsa00520	Amino sugar and nucleotide sugar metabolism	7/731	48/5894	5.026e-01	9.514e-01	7	UAP1L1 GALK2 NANP UXS1 TSTA3 PMM2 AMDHD2	1.18
hsa04970	Salivary secretion	13/731	89/5894	4.500e-01	9.000e-01	13	SLC12A2 SLC9A1 PRKACA ATP2B4 GNAS ADCY6 CHRM3 ADCY9 VAMP2 ADRB1 ADCY7 PRKCB CALM3	1.18
hsa05217	Basal cell carcinoma	8/731	55/5894	4.996e-01	9.629e-01	8	FZD4 SHH GSK3B WNT4 WNT3A TCF7L1 FZD3 WNT5A	1.17
hsa03450	Non-homologous end-joining	2/731	14/5894	5.062e-01	9.414e-01	2	NHEJ1 PRKDC	1.15
hsa04623	Cytosolic DNA-sensing pathway	8/731	56/5894	5.314e-01	9.629e-01	8	ADAR IKBKE MAVS POLR3G IKBKB RELA POLR3F POLR3A	1.15
hsa01040	Biosynthesis of unsaturated fatty acids	3/731	21/5894	5.318e-01	9.554e-01	3	FADS2 HADHA SCD	1.15
hsa05143	African trypanosomiasis	5/731	35/5894	5.429e-01	9.672e-01	5	IL12A PRKACA MYD88 PRKCB ICAM1	1.15
hsa04512	ECM-receptor interaction	12/731	85/5894	5.299e-01	9.684e-01	12	ITGA7 ITGB1 ITGA11 SDC1 LAMC1 COL5A1 DAG1 HSPG2 COL4A2 ITGA2 COL4A1 CD44	1.14
hsa05146	Amoebiasis	15/731	106/5894	5.052e-01	9.478e-01	15	IL1R1 IL12A PRKACA GNAS VCL SERPINB9 LAMC1 RELA COL5A1 PIK3R3 COL4A2 TGFB3 PRKCB PIK3R2 COL4A1	1.14
hsa00071	Fatty acid degradation	6/731	43/5894	5.789e-01	1	6	ADH5 CPT2 HADHA ACSL4 ACSL1 CPT1A	1.13
hsa04650	Natural killer cell mediated cytotoxicity	19/731	136/5894	5.135e-01	9.466e-01	19	PPP3CB BRAF KRAS MAPK3 SH3BP2 IFNAR1 PRKACA NFAT5 GRB2 MAPK1 PIK3R3 SOS2 PLCG1 VAV2 PPP3R1 PRKCB PIK3R2 ICAM1 BID	1.13
hsa03040	Spliceosome	18/731	128/5894	5.020e-01	9.588e-01	18	SNU13 LSM4 SNRNP200 SRSF10 SF3B3 ZMAT2 SF3B5 PRPF40A U2SURP SRSF7 RBM22 DDX42 LSM2 MAGOH LSM7 HNRNPA3 U2AF2 SRSF6	1.13
hsa03020	RNA polymerase	4/731	29/5894	5.881e-01	1	4	POLR3G POLR3F POLR1A POLR3A	1.11
hsa00310	Lysine degradation	6/731	44/5894	6.174e-01	1	6	NSD2 HADHA DLST EHMT1 ASH1L OGDH	1.10
hsa02010	ABC transporters	6/731	44/5894	6.174e-01	1	6	ABCD1 ABCC10 ABCB9 ABCC5 ABCA1 ABCA3	1.10
hsa05412	Arrhythmogenic right ventricular cardiomyopathy (ARVC)	10/731	74/5894	6.348e-01	1	10	SLC8A1 ITGA7 ITGB1 CACNB3 TCF7L1 ITGA11 ATP2A2 DAG1 CACNA1D ITGA2	1.09
hsa04020	Calcium signaling pathway	24/731	177/5894	5.783e-01	1	24	PPP3CB SLC8A1 ERBB3 PRKACA ATP2B4 ATP2A2 GNAS PDGFRB ATP2A3 CHRM3 ADCY9 NTSR1 ADRB1 CACNA1D BDKRB2 PLCG1 PPP3R1 ADCY7 PRKCB ITPKA ITPKB CALM3 EGFR ERBB4	1.09
hsa00591	Linoleic acid metabolism	4/731	30/5894	6.358e-01	1	4	CYP3A5 ARL1 PLA2G12A CYP2E1	1.08
hsa00604	Glycosphingolipid biosynthesis	2/731	15/5894	5.726e-01	1	2	ST3GAL2 ST3GAL1	1.08
hsa03050	Proteasome	6/731	45/5894	6.564e-01	1	6	PSME4 PSMD8 SEM1 PSMF1 PSMD3 PSMD11	1.08
hsa04975	Fat digestion and absorption	6/731	46/5894	6.957e-01	1	6	MGAT3 PLPP3 AGPAT2 GOT2 PLA2G12A ABCA1	1.05
hsa03320	PPAR signaling pathway	9/731	70/5894	7.451e-01	1	9	FADS2 CPT2 ACSL4 ACSL1 CPT1A RXRA RXRB PDK1 SCD	1.04
hsa01100	Metabolic pathways	144/731	1131/5894	7.429e-01	1	144	UAP1L1 RDH11 GALNT2 PIGK SMPD1 NAGLU ADO APIP PIP5KL1 CYP3A5 SEPHS1 GUK1 CPOX MGLL MTAP ASL AGK SGPL1 DGKE NT5C2 TPI1 MSMO1 ADH5 ACACA PDXK DGKG PMVK HSD17B4 XYLT1 PKM AGPAT3 MTR AMPD2 ETNK1 XYLB CTPS1 PLPP3 ST3GAL2 GALK2 HADHA NDST1 RRM2 PSAT1 SPTLC2 MAT2B SHMT2 DLST MAN2A2 NNT NT5C ACSL4 COX10 POLR3G HYAL2 AGPAT2 AHCYL1 ST3GAL1 UCK1 ALG10B BPNT1 HMGCS1 AHCY AMD1 DHCR24 ACSL1 DNMT3B KDSR LPCAT1 …	1.03
hsa00260	Glycine, serine and threonine metabolism	4/731	32/5894	7.323e-01	1	4	PSAT1 SHMT2 SHMT1 GLDC	1.01
hsa05416	Viral myocarditis	9/731	72/5894	8.100e-01	1	9	CAV1 ABL1 DAG1 CCND1 ABL2 MYH9 EIF4G1 ICAM1 BID	1.01
hsa00640	Propanoate metabolism	4/731	32/5894	7.323e-01	1	4	ACACA HADHA ABAT PCCB	1.01
hsa03013	RNA transport	19/731	152/5894	8.567e-01	1	19	RANGAP1 EIF4EBP1 UPF3B EIF2B2 SEH1L NUP205 SUMO2 EIF2S1 NUP58 NMD3 NUPL2 CASC3 EIF3J KPNB1 EIF4G1 MAGOH EIF3H NUP188 EIF3G	1.01
hsa00250	Alanine, aspartate and glutamate metabolism	4/731	32/5894	7.323e-01	1	4	ASL GOT2 ABAT ADSL	1.01
